# Supplementary material for: Immunopathology of Renal Tissue in Fatal Cases of Dengue in Children
Source: Pathogens. 2022 Dec 15;11(12):1543. doi: 10.3390/pathogens11121543 (PMC9785549; doi:10.3390/pathogens11121543)
Supplement: Supplementary file 1 [file pathogens-11-01543-s001.zip]

Archive with 3 entries (3 files):
- case 3 HMJ-121.423-2012-Dengue-2012.pdf
- case 1 HMJ-98.030-Dengue-2008.pdf
- case 2 HMJ-116.702-2011-Dengue-2011.pdf
